# Supplementary material for: Pre-Symptomatic Detection of Viral Infection in Tobacco Leaves Using PAM Fluorometry
Source: Plants (Basel). 2021 Dec 16;10(12):2782. doi: 10.3390/plants10122782 (PMC8707847; doi:10.3390/plants10122782)
Supplement: Supplementary file 1 [file plants-10-02782-s001.zip]

Archive with 7 entries (7 files):
- Fig. S1.pdf
- Fig. S2.pdf
- Fig. S3.pdf
- Table S1.pdf
- Table S2.pdf
- Table S3.pdf
- Table S4.pdf
